# Supplementary material for: Transcriptomic Differences Underlying the Activin-A Induced Large Osteoclast Formation in Both Healthy Control and Fibrodysplasia Ossificans Progressiva Osteoclasts
Source: Int J Mol Sci. 2023 Apr 6;24(7):6822. doi: 10.3390/ijms24076822 (PMC10095588; doi:10.3390/ijms24076822)
Supplement: Supplementary file 1 [file ijms-24-06822-s001.zip]

Archive with 1 entries (1 files):
- ijms-2228118-supplementary.pdf
